# Supplementary material for: Epidemiological characteristics of New Delhi Metallo-β-Lactamase-producing Enterobacteriaceae in the Fourth hospital of Hebei Medical University
Source: BMC Infect Dis. 2023 May 5;23:298. doi: 10.1186/s12879-023-08242-8 (PMC10163796; doi:10.1186/s12879-023-08242-8)
Supplement: Supplementary file 1 — Supplementary Material 1 [file 12879_2023_8242_MOESM1_ESM.xlsx]

## Sheet: Sheet1
Antimicrobial susceptibility testing results of NDM-Producing Enterobacteriaceae
Number	Data	Strain	Specimen	Aztreonam	Meropenem	Imipenem	Ceftazidime	Cefatriaxone	Cefepime	Piperacillin	Piperacillin/tazobactam	Ciprofloxacin	Levofloxacin	Gentamicin	Tobramycin	Amikacin
1	2017-04-14	CFR	Secretion	≥64	8	≥16	≥64	≥64	≥64	≥128	≥128	2	1	≤1	8	≤2
2	2017-08-02	ECO	Sputum	16	8	≥16	≥64	≥64	≥64	≥128	≥128	≥4	≥8	≥16	≥16	≥64
3	2017-09-27	KPN	Sputum	≤1	≥16	≥16	≥64	≥64	≥64	≥128	≥128	≥4	≥8	≤1	≤1	≤2
4	2017-10-26	ECO	Abdominal fluid	≥64	≥16	≥16	≥64	≥64	≥64	≥128	≥128	≥4	≥8	≥16	≥16	≥64
5	2018-08-16	ECO	Urine	8	8	≥16	4	≥64	2	8	8	≤0.25	1	≤1	≤1	≤2
6	2018-12-11	ECO	Urine	≥64	8	≥16	≥64	≥64	32	≥128	≥128	≥4	≥8	≥16	≥16	≥64
7	2018-12-11	ECO	Secretion	≥64	2	≥16	≥64	≥64	≥64	≥128	≥128	≥4	≥8	≤1	≥16	4
8	2019-02-14	KPN	Pleural fluid	≤1	8	≥16	≥64	≥64	16	≥128	≥128	≤0.25	≤0.25	≥16	4	≤2
9	2019-03-20	KPN	Blood	≥64	8	8	≥64	≥64	≥64	≥128	≥128	2	1	≥16	8	≤2
10	2019-03-28	KPN	Abdominal fluid	16	≥16	≥16	≥64	≥64	≥64	≥128	≥128	2	1	≥16	≥16	≤2
11	2019-04-10	ECO	Urine	16	≥16	≥16	≥64	≥64	≥64	≥128	≥128	≥4	≥8	≥16	≥16	16
12	2019-04-29	ECO	Drain	≥64	≥16	≥16	≥64	≥64	≥64	≥128	≥128	≥4	≥8	≥16	≥16	≤2
13	2019-06-21	ECO	Blood	≥64	8	≥16	≥64	≥64	≥64	≥128	64	0.5	1	8	≥16	≤2
14	2019-06-24	ECO	Blood	≤1	≥16	≥16	≥64	≥64	≥64	≥128	≥128	≥4	≥8	≤1	≤1	≤2
15	2019-07-19	KOX	Pleural fluid	4	8	≥16	≥64	≥64	≥64	≥128	≥128	≥4	1	≥16	≥16	≤2
16	2019-07-30	ECO	Sputum	≥64	4	8	≥64	≥64	≥64	≥128	≥128	≥4	≥8	≥16	≥16	8
17	2020-03-13	ECL	Blood	16	2	8	≥64	≥64	8	≥128	64	≤0.25	1	8	8	≤2
18	2020-03-20	ECO	Blood	≥64	≥16	≥16	≥64	≥64	≥64	≥128	≥128	≥4	≥8	≥16	8	≤2
19	2020-04-24	ECO	Blood	≥64	8	≥16	≥64	≥64	≥64	≥128	≥128	≥4	≥8	≥16	≥16	≥64
20	2020-06-16	KPN	Blood	≥64	4	8	≥64	≥64	≥64	≥128	≥128	2	1	≥16	≥16	≤2
21	2020-06-16	ECO	Secretion	≥64	4	≥16	≥64	≥64	≥64	≥128	≥128	≥4	≥8	≥16	≥16	4
22	2020-06-28	ECO	Urine	≥64	4	4	≥64	≥64	≥64	≥128	≥128	≥4		≥16	≥16	≤2
23	2020-08-03	KPN	Sputum	16	8	≥16	≥64	≥64	≥64	≥128	≥128	≤0.25	≤0.25	≥16	4	≤2
24	2020-09-03	EAE	Sputum	≥64	≥16	≥16	≥64	≥64	≥64	≥128	≥128	≥4	≥8	≤1	≤1	4
25	2020-09-29	KPN	Pleural fluid	≥64	≥16	≥16	≥64	≥64	≥64	≥128	≥128	≥4	4	≥16	≥16	≤2
26	2020-10-09	KPN	Secretion	≤1	8	≥16	≥64	≥64	≥64	≥128	≥128	≥4	≥8	≤1	8	1
27	2020-10-12	KOX	Sputum	16	8	≥16	≥64	≥64	≥64	≥128	≥128	1	1	8	≥16	≤2
28	2020-10-26	CFR	Blood	≥64	8	8	≥64	≥64	≥64	≥128	≥128	≥4	≥8	≥16	8	≤2
29	2021-02-04	ECL	Sputum	16	8	8	≥64	≥64	16	≥128	64	≥4	≥8	≥16	≥16	16
30	2021-02-04	ECO	Blood	≥64	8	≥16	≥64	≥64	≥64	≥128	≥128	≥4	≥8	≥16	≥16	≥64
31	2021-04-23	ECL	Sputum	≤1	8	8	≥64	≥64	≥64	32	64	≤0.25	≤0.25	8	8	≤2
32	2021-05-10	KPN	Abdominal fluid	4	≥16	≥16	≥64	≥64	≥64	≥128	≥128	1	1	8	8	≤2
33	2021-08-05	ECL	Sputum	≤1	4	8	≥64	≥64	16	≥128	≥128	≤0.25	≤0.25	8	8	≤2
34	2021-08-31	CFR	Blood	≥64	8	8	≥64	≥64	≥64	≥128	≥128	≤0.25	≤0.25	≤1	≤1	≤2
35	2021-09-08	ECO	Drain	≥64	32	8	≥64	≥64	≥64	≥128	≥128	≥4	≥8	≥16	≥16	4
36	2021-10-08	KPN	Sputum	≥64	4	4	≥64	≥64	≥64	≥128	≥128	1	1	8	8	≤2
37	2021-10-24	ECL	Sputum	≥64	4	4	≥64	≥64	≥64	≥128	≥128	≥4	≥8	≥16	≥16	16
38	2021-11-22	KPN	Abdominal fluid	≥64	4	8	≥64	≥64	≥64	≥128	≥128	≤0.25	≤0.25	8	8	≤2
39	2021-11-25	KOX	Sputum	16	8	≥16	≥64	≥64	≥64	≥128	≥128	≥4	4	≥16	≥16	≤2
40	2021-11-29	ECL	Sputum	≤1	8	≥16	≥64	≥64	≥64	≥128	≥128	≥4	1	≥16	≥16	≤2
41	2021-12-07	ECL	Sputum	≤1	8	≥16	≥64	≥64	≥64	≥128	≥128	≤0.25	≤0.25	≤1	≤1	≤2
42	2021-12-09	ECL	Blood	16	≥16	4	≥64	≥64	16	≥128	64	≥4	≥8	≥16	≥16	8
